# Supplementary material for: Functional soil microbes drive soil phosphorus fractions in response to nitrogen addition across aggregate levels
Source: Front Microbiol. 2025 Oct 21;16:1671863. doi: 10.3389/fmicb.2025.1671863 (PMC12582936; doi:10.3389/fmicb.2025.1671863)
Supplement: Supplementary file 1 [file Data_Sheet_1.csv]

Nitrogen	Treatmenr	Mowing	Mize	Labile_P	Non_labile_P	Total_P	Plant_richness	AGB	BGB	Plant_TP	ALP	phoD_gene_abundance	phoD_Shannon	MBC	MBN	MBP	C:N	C:P	N:P	G+/G-	F/B	Total microbial PLFA	pH	SMC	TOC	AvaiN
N0	L0	UM	LMA	35.73	234.5	270.23	7	247.08	861.9	10.5	348	5.138	6.057	473.9	160.91	13.21	2.95	35.87	12.18	0.64	0.07	2.56	8.31	9.89	7.815	11.67
N0	L0	UM	LMA	32.82	235.9	268.72	7	227.56	643.08	9	418.21	5.317	5.615	418.4	122.43	15.96	3.42	26.22	7.67	0.64	0.07	3.08	8.63	12.6	7.437	10.95
N0	L0	UM	LMA	34.84	257.23	292.07	5	202.76	727.84	8.72	387.41	5.352	6.897	382	103.88	15.16	3.68	25.2	6.85	0.61	0.07	4.81	8.44	9.49	7.744	12.93
N0	L0	UM	LMA	36.09	222.25	258.34	7	234.92	838.78	9.38	361.26	5.166	6.19	474.2	151.66	14.49	3.13	32.73	10.47	0.7	0.08	1.88	8.59	13.55	6.85	11.17
N5	L5	UM	LMA	32.12	217.22	249.34	4	389.36	1039.14	12.47	385.72	5.062	4.677	366.1	84.93	14.71	4.31	24.89	5.77	0.64	0.06	5.85	8.84	11.3	7.8	16.4
N5	L5	UM	LMA	34.41	225.67	260.08	6	307.6	937.22	10.88	452.29	5.095	5.633	348.7	72.21	11.85	4.83	29.43	6.09	0.7	0.07	10.37	8.77	10.11	8.281	15.03
N5	L5	UM	LMA	28.11	232.04	260.15	4	162.88	951.68	9.59	430.48	5.085	5.003	375.2	130.1	13.74	2.88	27.31	9.47	0.37	0.05	4.96	8.66	9.36	7.765	15.8
N5	L5	UM	LMA	33.6	223.2	256.8	4	376.56	983.84	7.5	394.52	5.454	5.762	343	74.86	10.88	4.58	31.53	6.88	0.8	0.08	8.18	8.37	12.06	8.195	15.08
N10	L1	UM	LMA	46.88	241.68	288.56	6	396.28	1066.82	13.5	431.17	5.554	5.808	354.8	58.25	13.34	6.09	26.6	4.37	0.72	0.06	4.03	8.27	10.59	9.765	15.73
N10	L1	UM	LMA	44.99	228.53	273.52	6	424.12	958.18	16.5	539.01	5.447	5.76	294.4	65.2	10.11	4.52	29.12	6.45	0.67	0.07	7.12	8.41	10.33	8.63	19.86
N10	L1	UM	LMA	45.15	236.94	282.09	5	344.68	1166.92	18	472.91	5.283	5.658	344.3	59.08	14.1	5.83	24.42	4.19	0.34	0.06	3.2	8.61	9.02	9.414	20.68
N10	L1	UM	LMA	49.63	229.45	279.08	5	332.24	1063.98	18	445.42	5.514	5.784	262.3	98.4	11.07	2.67	23.69	8.89	0.75	0.08	14.13	8.55	11.93	9.053	20.27
N20	L2	UM	LMA	27.7	223.42	251.12	4	358.56	1118.26	12	328.39	5.136	4.691	444.8	125.54	17.48	3.54	25.45	7.18	0.71	0.07	8.31	8.33	10.32	7.345	24.29
N20	L2	UM	LMA	32.81	222.42	255.23	6	485.88	1400.26	13.5	346.23	5.26	5.575	376.7	114.26	13.33	3.3	28.26	8.57	0.71	0.07	4.59	8.18	10.53	7.1	23.85
N20	L2	UM	LMA	26.91	223.42	250.33	7	344.52	1308.9	12	316.31	5.02	5.141	491.7	124.04	16.86	3.96	29.16	7.36	0.74	0.07	7	8.32	10.6	7.4	21.85
N20	L2	UM	LMA	30.68	238.61	269.29	7	415.2	1005.6	16.5	312.24	5.199	5.136	387.2	118.7	13.04	3.26	29.69	9.1	0.7	0.07	13.36	8.51	9.68	8.675	23.01
N0	S0	UM	SMA	47.82	249.84	297.66	7	247.08	861.9	10.5	358.32	5.625	6.713	573.4	100.99	15.42	5.68	37.19	6.55	0.68	0.07	6.23	8.41	9.78	9.99	15.52
N0	S0	UM	SMA	50.4	258.82	309.22	7	227.56	643.08	9	327.2	5.666	6.721	529.6	90.29	11.28	5.87	46.95	8	0.56	0.07	5.83	8.58	11.24	9.59	14.49
N0	S0	UM	SMA	46.82	250.52	297.34	5	202.76	727.84	8.72	364.09	5.659	7.211	398.8	98.64	18.91	4.04	21.09	5.22	0.55	0.08	7.76	8.33	8.72	11.553	16.56
N0	S0	UM	SMA	54.16	256.47	310.63	7	234.92	838.78	9.38	406.75	5.55	6.207	527.5	127.37	14.1	4.14	37.41	9.03	0.41	0.07	3.52	8.62	12.3	10.855	15.3
N5	S5	UM	SMA	54.47	251.93	306.4	4	389.36	1039.14	12.47	418.42	5.285	6.364	449.2	101.29	13.98	4.43	32.13	7.25	0.65	1.57	0.05	8.73	9.91	9.825	19.58
N5	S5	UM	SMA	54.81	242.55	297.36	6	307.6	937.22	10.88	382.7	5.501	6.58	435.3	86.02	9.98	5.06	43.62	8.62	0.75	0.07	10.82	8.6	8.89	9.455	19.17
N5	S5	UM	SMA	54.77	258.62	313.39	4	162.88	951.68	9.59	401.31	5.364	6.317	490.8	108.84	13.94	4.51	35.21	7.81	0.48	0.06	8.07	8.57	8.25	10.288	21.85
N5	S5	UM	SMA	57.63	245	302.63	4	376.56	983.84	7.5	372.58	5.563	6.411	498.1	105.13	12.65	4.74	39.38	8.31	0.73	0.09	8.76	8.39	10.69	9.505	19.58
N10	S1	UM	SMA	54.33	253.14	307.47	6	396.28	1066.82	13.5	422.9	5.542	6.152	317.1	58.74	20.61	5.4	15.39	2.85	0.15	0.28	2.97	8.28	10.62	11.645	21.09
N10	S1	UM	SMA	50.02	245.53	295.55	6	424.12	958.18	16.5	462.68	5.374	6.579	243.3	67.62	17.16	3.6	14.18	3.94	0.63	0.09	7.69	8.36	8.58	11.01	20.93
N10	S1	UM	SMA	53.47	253.45	306.92	5	344.68	1166.92	18	529.21	5.36	6.291	296.7	55.84	18.98	5.31	15.63	2.94	0.52	16.14	0.05	8.48	7.69	12.365	22.36
N10	S1	UM	SMA	55.86	248.82	304.68	5	332.24	1063.98	18	478.77	5.267	6.003	302	77.87	18.54	3.88	16.29	4.2	0.79	0.09	13.04	8.45	11.38	10.03	22.33
N20	S2	UM	SMA	47.49	256.82	304.31	4	358.56	1118.26	12	529.58	5.324	6.287	295.8	66.69	19.85	4.44	14.9	3.36	0.7	0.07	12.6	8.26	8.23	9.81	25.35
N20	S2	UM	SMA	45.1	243.04	288.14	6	485.88	1400.26	13.5	587.63	5.489	5.799	367.3	62.64	18.19	5.86	20.19	3.44	0.73	0.07	23.89	8.13	9.97	9.898	27.32
N20	S2	UM	SMA	46.65	244.95	291.6	7	344.52	1308.9	12	556.33	5.231	5.973	345.1	78.93	23.02	4.37	14.99	3.43	0.69	0.07	2.53	8.38	9.14	9.515	25.42
N20	S2	UM	SMA	53.47	254.3	307.77	7	415.2	1005.6	16.5	552.15	5.253	6.02	331.4	48.52	18.52	6.83	17.89	2.62	0.64	0.08	11.39	8.44	9.26	10.098	25.34
N0	M0	UM	MA	59.15	195.21	254.36	7	247.08	861.9	10.5	464.96	5.574	7.459	585.8	158.83	7.98	3.69	73.41	19.9	0.56	0.05	0.96	8.37	5.74	8.915	13.74
N0	M0	UM	MA	56.78	202.48	259.26	7	227.56	643.08	9	567.75	5.631	7.549	497.9	141.02	7.32	3.53	68.02	19.27	0.69	0.07	7.17	8.26	4.96	8.505	12.08
N0	M0	UM	MA	61.69	206.25	267.94	5	202.76	727.84	8.72	534.81	5.637	7.416	535.1	117.24	5.18	4.56	103.3	22.63	0.44	0.06	6.04	8.32	5.22	10.71	13.99
N0	M0	UM	MA	62.6	180.72	243.32	7	234.92	838.78	9.38	454.9	5.4	7.412	556.4	163.36	6.39	3.41	87.07	25.56	0.76	0.07	6.37	8.58	6.81	9.018	12.8
N5	M5	UM	MA	68.06	206.01	274.07	4	389.36	1039.14	12.47	669.16	5.494	7.012	539.1	116.44	12.34	4.63	43.69	9.44	0.67	0.4	0.8	8.59	5.89	9.235	17.19
N5	M5	UM	MA	61.96	202.29	264.25	6	307.6	937.22	10.88	618.04	5.457	7.129	471.2	141.17	11.76	3.34	40.07	12	0.68	0.06	6.32	8.51	4.47	9.295	16.98
N5	M5	UM	MA	69.16	192.58	261.74	4	162.88	951.68	9.59	585.71	5.639	7.013	533.2	136.48	14.06	3.91	37.92	9.71	0.73	0.06	5.39	8.48	4.54	9.931	17.18
N5	M5	UM	MA	59.29	206.65	265.94	4	376.56	983.84	7.5	578.17	5.706	6.96	568.3	130.14	11.25	4.37	50.52	11.57	0.6	0.08	8.4	8.34	5.34	9.769	18.13
N10	M1	UM	MA	75.6	224.97	300.57	6	396.28	1066.82	13.5	737.6	5.866	7.241	395.1	146.32	16.95	2.7	23.31	8.63	0.57	0.05	5.43	8.25	5.65	12.32	19.05
N10	M1	UM	MA	68.64	218.05	286.69	6	424.12	958.18	16.5	624.25	5.204	6.977	340.8	100.74	15.74	3.38	21.65	6.4	0.61	0.07	6.79	8.55	2.83	10.185	20.73
N10	M1	UM	MA	69.54	230.3	299.84	5	344.68	1166.92	18	569.82	5.841	6.906	373.6	87.92	17.31	4.25	21.58	5.08	0.72	0.07	2.59	8.41	0.73	10.611	22.32
N10	M1	UM	MA	77.89	221.8	299.69	5	332.24	1063.98	18	584.61	5.785	6.834	358.6	93.25	11.51	3.85	31.16	8.1	0.68	0.08	7.03	8.42	5.12	9.78	21.81
N20	M2	UM	MA	65.24	192.5	257.74	4	358.56	1118.26	12	668.99	5.545	6.915	321.6	94.78	7.26	3.39	44.3	13.06	0.35	0.05	2.87	8.23	5.54	8.9	24.71
N20	M2	UM	MA	60.57	196.03	256.6	6	485.88	1400.26	13.5	471.97	5.652	6.682	408.9	120.42	11.5	3.4	35.56	10.47	0.7	0.06	10.41	8.12	5.07	9.78	26.13
N20	M2	UM	MA	59.41	208.67	268.08	7	344.52	1308.9	12	493.93	5.593	6.925	431.5	94.78	6.47	4.55	66.69	14.65	0.32	0.05	3.53	8.33	3.87	9.685	25.25
N20	M2	UM	MA	67.71	210.75	278.46	7	415.2	1005.6	16.5	485.12	5.469	6.841	360.4	90.41	9.42	3.99	38.26	9.6	0.34	0.05	1.61	8.45	4.45	9.809	23.08
